# Supplementary material for: Selective cellulose fibril release from hardwoods libriform tissue
Source: Commun Chem. 2026 Jun 12;9:203. doi: 10.1038/s42004-026-02094-4 (PMC13263335; doi:10.1038/s42004-026-02094-4)
Supplement: Supplementary file 3 — Supplementary Data 1 [file 42004_2026_2094_MOESM3_ESM.csv]

Wavenumber [cm^(-1)]	raw wood	wood matrix of sample	IL-treated delignified surface
4000	97,31	99,6171	98,54759
3999,5	97,3149	99,60501	98,52948
3999	97,31981	99,59977	98,52629
3998,5	97,32472	99,58495	98,53144
3998	97,32355	99,53838	98,5094
3997,5	97,31239	99,46923	98,45543
3997	97,30326	99,41854	98,41391
3996,5	97,30628	99,40967	98,4178
3996	97,31794	99,42286	98,44598
3995,5	97,32488	99,42244	98,45505
3995	97,3218	99,40449	98,44553
3994,5	97,31709	99,39047	98,45303
3994	97,32048	99,38643	98,48414
3993,5	97,33009	99,37461	98,50283
3993	97,33434	99,34089	98,47813
3992,5	97,3273	99,30026	98,42847
3992	97,31475	99,27801	98,39097
3991,5	97,30653	99,28425	98,37635
3991	97,30484	99,3059	98,36657
3990,5	97,30502	99,32494	98,3513
3990	97,30431	99,33516	98,34238
3989,5	97,3053	99,34595	98,35341
3989	97,31083	99,37302	98,38195
3988,5	97,31911	99,41965	98,41486
3988	97,32609	99,47101	98,44211
3987,5	97,33007	99,5075	98,46261
3987	97,3322	99,52426	98,47793
3986,5	97,33353	99,53144	98,48819
3986	97,33364	99,53646	98,49169
3985,5	97,33189	99,53616	98,48881
3985	97,32863	99,5266	98,48439
3984,5	97,32482	99,51282	98,48358
3984	97,32183	99,50162	98,48502
3983,5	97,32122	99,49313	98,48125
3983	97,32352	99,4832	98,46785
3982,5	97,32724	99,47177	98,4486
3982	97,32996	99,46489	98,43224
3981,5	97,33121	99,46687	98,42283
3981	97,33313	99,47778	98,41983
3980,5	97,33764	99,49449	98,42379
3980	97,34387	99,50893	98,43468
3979,5	97,34896	99,50644	98,44481
3979	97,35109	99,47698	98,44178
3978,5	97,35026	99,42583	98,42001
3978	97,34721	99,36836	98,38368
3977,5	97,34297	99,3133	98,33913
3977	97,33917	99,26016	98,29203
3976,5	97,33759	99,21129	98,25271
3976	97,33875	99,1703	98,22777
3975,5	97,34207	99,13304	98,2073
3975	97,34729	99,09523	98,17575
3974,5	97,35427	99,07083	98,13985
3974	97,36146	99,08481	98,13188
3973,5	97,36605	99,13919	98,17147
3973	97,36653	99,19807	98,2355
3972,5	97,36466	99,219	98,27502
3972	97,36217	99,20177	98,27092
3971,5	97,35751	99,18669	98,25006
3971	97,34884	99,20579	98,25178
3970,5	97,3401	99,25352	98,28954
3970	97,33971	99,30252	98,34716
3969,5	97,34947	99,33929	98,4009
3969	97,36101	99,36753	98,43479
3968,5	97,36505	99,3932	98,44656
3968	97,36389	99,41442	98,44689
3967,5	97,36679	99,43211	98,45571
3967	97,37582	99,45092	98,48083
3966,5	97,38318	99,47428	98,5109
3966	97,38275	99,48894	98,51978
3965,5	97,3801	99,46443	98,48578
3965	97,38326	99,3794	98,40682
3964,5	97,39031	99,25337	98,30992
3964	97,39163	99,13864	98,23198
3963,5	97,38419	99,0733	98,18887
3963	97,3761	99,04934	98,16423
3962,5	97,37371	99,03326	98,13655
3962	97,37351	99,01294	98,11171
3961,5	97,36873	99,00689	98,11418
3961	97,36041	99,02623	98,14494
3960,5	97,35545	99,05784	98,17734
3960	97,35678	99,08237	98,19288
3959,5	97,36063	99,10166	98,20601
3959	97,3626	99,12695	98,2357
3958,5	97,3627	99,1586	98,27331
3958	97,36322	99,18578	98,29608
3957,5	97,36528	99,20638	98,30555
3957	97,36902	99,22361	98,31898
3956,5	97,37555	99,2347	98,33695
3956	97,38562	99,23424	98,34016
3955,5	97,39788	99,23213	98,32938
3955	97,40984	99,24686	98,3297
3954,5	97,42036	99,28629	98,35703
3954	97,42925	99,31642	98,3736
3953,5	97,43584	99,27245	98,30956
3953	97,43782	99,12859	98,15023
3952,5	97,43221	98,94446	97,97309
3952	97,4191	98,80811	97,87009
3951,5	97,40413	98,72207	97,827
3951	97,39249	98,60221	97,74561
3950,5	97,3816	98,3922	97,5744
3950	97,3646	98,16404	97,39437
3949,5	97,34314	98,03819	97,31953
3949	97,33074	98,05359	97,36802
3948,5	97,33606	98,13333	97,45278
3948	97,35032	98,19687	97,50011
3947,5	97,35889	98,24878	97,52786
3947	97,36111	98,3356	97,59521
3946,5	97,36965	98,4331	97,6906
3946	97,39108	98,44524	97,72256
3945,5	97,41424	98,33989	97,64574
3945	97,4224	98,20339	97,52397
3944,5	97,41672	98,17186	97,48255
3944	97,4145	98,27095	97,55762
3943,5	97,42453	98,38886	97,6546
3943	97,43367	98,42933	97,68022
3942,5	97,42679	98,43463	97,67181
3942	97,41063	98,48834	97,71308
3941,5	97,40539	98,58751	97,80175
3941	97,41645	98,6924	97,89125
3940,5	97,42635	98,79427	97,96634
3940	97,42177	98,91974	98,05767
3939,5	97,41199	99,06456	98,17382
3939	97,41658	99,19274	98,28684
3938,5	97,43916	99,28266	98,37298
3938	97,46418	99,33772	98,43078
3937,5	97,47719	99,3526	98,44876
3937	97,47966	99,33008	98,42244
3936,5	97,48201	99,28752	98,37139
3936	97,4902	99,20985	98,29712
3935,5	97,50074	99,0472	98,16063
3935	97,50313	98,7981	97,95133
3934,5	97,49097	98,5355	97,72696
3934	97,4712	98,32614	97,55322
3933,5	97,45738	98,15346	97,42479
3933	97,45183	97,94617	97,27145
3932,5	97,44415	97,71888	97,09012
3932	97,42775	97,58656	96,97688
3931,5	97,4101	97,61381	96,99661
3931	97,40239	97,75012	97,10778
3930,5	97,40381	97,91441	97,23601
3930	97,40605	98,09492	97,37336
3929,5	97,408	98,31505	97,5559
3929	97,41639	98,54265	97,77047
3928,5	97,43556	98,68522	97,93048
3928	97,45911	98,69425	97,97242
3927,5	97,47466	98,60594	97,91081
3927	97,47701	98,48151	97,79904
3926,5	97,47315	98,35879	97,68156
3926	97,47383	98,26137	97,58743
3925,5	97,47958	98,20652	97,52615
3925	97,48051	98,20685	97,50118
3924,5	97,47108	98,24368	97,50774
3924	97,46049	98,25862	97,51364
3923,5	97,46218	98,21657	97,49046
3923	97,4742	98,15726	97,45201
3922,5	97,482	98,1601	97,44723
3922	97,47651	98,26765	97,51612
3921,5	97,46689	98,43675	97,64747
3921	97,46702	98,53426	97,74073
3920,5	97,47593	98,44497	97,6842
3920	97,4781	98,21654	97,50673
3919,5	97,46459	97,98524	97,33169
3919	97,44516	97,83004	97,22939
3918,5	97,43639	97,74003	97,17449
3918	97,44251	97,69872	97,13423
3917,5	97,4549	97,73756	97,1391
3917	97,46342	97,91173	97,26684
3916,5	97,46937	98,16864	97,49089
3916	97,48134	98,39953	97,69967
3915,5	97,49962	98,57524	97,84842
3915	97,5148	98,74874	97,98817
3914,5	97,52349	98,95287	98,16173
3914	97,52963	99,17061	98,35556
3913,5	97,5373	99,36501	98,52782
3913	97,54701	99,51218	98,65315
3912,5	97,55737	99,60616	98,73224
3912	97,56739	99,65771	98,78239
3911,5	97,57638	99,68558	98,82019
3911	97,58266	99,69652	98,84597
3910,5	97,58537	99,68803	98,85278
3910	97,58606	99,65289	98,83493
3909,5	97,58597	99,55321	98,7582
3909	97,58388	99,35515	98,58474
3908,5	97,57769	99,10188	98,35428
3908	97,57089	98,85695	98,13913
3907,5	97,57388	98,615	97,943
3907	97,58707	98,33648	97,71545
3906,5	97,5944	98,07146	97,49343
3906	97,58842	97,87448	97,35084
3905,5	97,59024	97,61209	97,19092
3905	97,6196	97,0352	96,75727
3904,5	97,63823	96,25949	96,08988
3904	97,6105	95,83533	95,69025
3903,5	97,53113	95,99035	95,83332
3903	97,15831	96,2451	96,09935
3902,5	97,14662	96,04017	95,92
3902	97,12737	95,56441	95,43407
3901,5	97,11049	95,42185	95,25727
3901	97,09529	95,7642	95,59403
3900,5	97,09813	96,19624	96,03862
3900	97,11526	96,41903	96,22538
3899,5	97,13438	96,57878	96,27189
3899	97,15811	96,97967	96,53909
3898,5	97,18526	97,53346	97,01001
3898	97,23763	97,90196	97,33577
3897,5	97,52757	98,01182	97,39676
3897	97,53543	98,02822	97,35236
3896,5	97,52765	98,09066	97,37005
3896	97,51266	98,21657	97,48123
3895,5	97,51888	98,35775	97,62293
3895	97,54085	98,42508	97,69567
3894,5	97,56955	98,33914	97,62491
3894	97,59394	98,14492	97,46046
3893,5	97,60575	97,99941	97,35964
3893	97,60614	98,00642	97,42416
3892,5	97,61282	98,08707	97,56115
3892	97,63839	98,04525	97,54876
3891,5	97,66386	97,93022	97,41667
3891	97,66283	97,98807	97,43072
3890,5	97,64523	98,24181	97,65424
3890	97,64592	98,46447	97,87683
3889,5	97,66956	98,52195	97,94991
3889	97,69051	98,45522	97,8867
3888,5	97,69298	98,40812	97,81664
3888	97,67864	98,46525	97,84545
3887,5	97,66118	98,59106	97,97962
3887	97,66176	98,62088	98,07199
3886,5	97,68381	98,33587	97,86619
3886	97,69558	97,8159	97,37634
3885,5	97,66552	97,50772	97,04836
3885	97,61367	97,54534	97,07904
3884,5	97,59644	97,58529	97,15353
3884	97,61827	97,38695	96,99935
3883,5	97,62926	97,04537	96,67064
3883	97,60217	96,77182	96,3751
3882,5	97,56004	96,7273	96,30598
3882	97,53983	96,93685	96,50631
3881,5	97,55256	97,26939	96,81928
3881	97,57476	97,49278	96,9872
3880,5	97,58079	97,57382	96,99155
3880	97,57124	97,7092	97,07067
3879,5	97,56793	97,96684	97,30236
3879	97,58878	98,22908	97,54684
3878,5	97,61932	98,40669	97,69277
3878	97,63534	98,5051	97,7457
3877,5	97,63612	98,52988	97,73436
3877	97,63601	98,49261	97,69218
3876,5	97,64142	98,393	97,62259
3876	97,64698	98,25722	97,53554
3875,5	97,64908	98,14782	97,46919
3875	97,65131	97,99512	97,34611
3874,5	97,65075	97,71374	97,09902
3874	97,63844	97,36508	96,82187
3873,5	97,623	97,07029	96,63447
3873	97,6292	96,8672	96,52849
3872,5	97,65759	96,75274	96,47156
3872	97,67628	96,65402	96,41099
3871,5	97,66427	96,54334	96,33697
3871	97,64171	96,59574	96,38435
3870,5	97,64712	96,79663	96,50598
3870	97,67374	96,96451	96,55673
3869,5	97,68237	97,08548	96,60119
3869	97,6684	97,18695	96,68451
3868,5	97,664	97,19913	96,68569
3868	97,67241	97,14834	96,58624
3867,5	97,66921	97,09732	96,47047
3867	97,64476	97,0326	96,39695
3866,5	97,61578	96,98247	96,42628
3866	97,61379	96,96272	96,50928
3865,5	97,63908	96,83324	96,43147
3865	97,65175	96,57598	96,17615
3864,5	97,62609	96,37649	95,98754
3864	97,58883	96,34466	95,99031
3863,5	97,58006	96,47794	96,13801
3863	97,59859	96,71519	96,32979
3862,5	97,61857	96,95633	96,48001
3862	97,62612	97,19895	96,63274
3861,5	97,62759	97,54068	96,91675
3861	97,63806	97,90697	97,25864
3860,5	97,66424	98,08636	97,4373
3860	97,69195	98,01044	97,37712
3859,5	97,70058	97,83924	97,2305
3859	97,68976	97,76056	97,17815
3858,5	97,68404	97,81455	97,25797
3858	97,7077	97,87412	97,34491
3857,5	97,75886	97,90305	97,39436
3857	97,81484	98,10308	97,59164
3856,5	97,86452	98,66465	98,13457
3856	97,9191	99,32418	98,82517
3855,5	97,98939	99,44077	99,1042
3855	98,06391	98,50907	98,43899
3854,5	98,09268	97,0997	97,13105
3854	98,01774	96,85536	96,69527
3853,5	97,87798	97,65957	97,35678
3853	97,82955	97,72216	97,48925
3852,5	97,88636	96,75017	96,60613
3852	97,87787	95,90487	95,70233
3851,5	97,76434	96,00454	95,62855
3851	97,65446	96,62944	96,11093
3850,5	97,62869	97,07979	96,49572
3850	97,65604	97,24933	96,61321
3849,5	97,66629	97,42892	96,71009
3849	97,64862	97,76251	96,95909
3848,5	97,64127	98,14107	97,29279
3848	97,66838	98,44549	97,59081
3847,5	97,71334	98,64977	97,81051
3847	97,74893	98,72097	97,90894
3846,5	97,76568	98,65981	97,87708
3846	97,76491	98,54047	97,77891
3845,5	97,7572	98,47741	97,73247
3845	97,76211	98,44974	97,73152
3844,5	97,78678	98,29564	97,61578
3844	97,80636	97,9246	97,27522
3843,5	97,79126	97,48501	96,85157
3843	97,74631	97,09229	96,4839
3842,5	97,71232	96,75745	96,20324
3842	97,71362	96,47071	95,99344
3841,5	97,73323	96,19349	95,78726
3841	97,74109	95,91284	95,54163
3840,5	97,72484	95,76351	95,39344
3840	97,69288	95,8291	95,45642
3839,5	97,67047	96,11649	95,75704
3839	97,6874	96,45799	96,13875
3838,5	97,74099	96,43298	96,15151
3838	97,78322	96,12708	95,79196
3837,5	97,76494	96,18286	95,71045
3837	97,70925	96,62647	96,06304
3836,5	97,70066	96,96985	96,41273
3836	97,75362	97,01645	96,50573
3835,5	97,80238	96,84812	96,35394
3835	97,80498	96,77379	96,24495
3834,5	97,77436	97,00529	96,44442
3834	97,75394	97,377	96,83655
3833,5	97,76909	97,65736	97,17515
3833	97,80236	97,80363	97,36808
3832,5	97,83236	97,84699	97,41579
3832	97,84781	97,86691	97,39856
3831,5	97,84441	97,99608	97,47378
3831	97,83371	98,22206	97,65637
3830,5	97,83793	98,36934	97,77629
3830	97,85492	98,33306	97,71301
3829,5	97,85868	98,18951	97,52891
3829	97,83514	98,0845	97,38289
3828,5	97,8001	98,09333	97,37966
3828	97,78088	98,15124	97,45922
3827,5	97,78479	98,1376	97,46976
3827	97,79199	98,02376	97,35934
3826,5	97,78763	97,92065	97,25182
3826	97,78206	97,92462	97,27655
3825,5	97,79269	97,98004	97,38189
3825	97,81977	98,0005	97,44622
3824,5	97,84737	98,01224	97,46033
3824	97,86617	98,08086	97,50868
3823,5	97,88193	98,0812	97,53183
3823	97,8942	97,77266	97,32635
3822,5	97,888	97,2379	96,90306
3822	97,86379	96,79961	96,47213
3821,5	97,83443	96,56267	96,1459
3821	97,80588	96,41207	95,93667
3820,5	97,78417	96,3299	95,87296
3820	97,77871	96,34871	95,9247
3819,5	97,78548	96,43106	96,00607
3819	97,79041	96,57493	96,10546
3818,5	97,7885	96,81282	96,27444
3818	97,78097	97,15829	96,55437
3817,5	97,78067	97,66116	97,006
3817	97,81244	98,10127	97,41722
3816,5	97,86915	98,19962	97,48048
3816	97,89949	98,25669	97,46638
3815,5	97,87804	98,59949	97,75683
3815	97,85609	98,88108	98,04928
3814,5	97,87554	98,84768	98,05666
3814	97,8957	98,70879	97,94229
3813,5	97,88415	98,70164	97,92724
3813	97,85935	98,87203	98,06947
3812,5	97,84986	99,13261	98,30286
3812	97,86448	99,34818	98,49876
3811,5	97,88916	99,48689	98,62586
3811	97,91139	99,57522	98,7176
3810,5	97,9358	99,61959	98,77926
3810	97,96498	99,62187	98,79127
3809,5	97,98545	99,62357	98,78087
3809	97,98225	99,6129	98,76493
3808,5	97,96871	99,54865	98,74667
3808	97,97849	99,35641	98,65071
3807,5	98,01342	98,95428	98,32616
3807	98,02718	98,56666	97,9485
3806,5	97,99323	98,42115	97,79571
3806	97,95374	98,32595	97,73631
3805,5	97,95376	98,08059	97,55788
3805	97,97479	97,7982	97,32812
3804,5	97,98582	97,62874	97,16649
3804	97,98142	97,61319	97,11701
3803,5	97,96498	97,68903	97,1482
3803	97,93898	97,75012	97,18831
3802,5	97,92606	97,773	97,22448
3802	97,93906	97,60815	97,07832
3801,5	97,94611	97,33884	96,77895
3801	97,91149	97,32178	96,70065
3800,5	97,85942	97,48677	96,85244
3800	97,8473	97,46489	96,88062
3799,5	97,87171	97,2538	96,72406
3799	97,87897	97,05906	96,53929
3798,5	97,84736	97,06414	96,51545
3798	97,81132	97,33216	96,75579
3797,5	97,81514	97,71572	97,12992
3797	97,85388	97,9775	97,37912
3796,5	97,88476	98,1257	97,48985
3796	97,88997	98,34467	97,65525
3795,5	97,8916	98,67071	97,93457
3795	97,90697	98,96541	98,19837
3794,5	97,92542	99,15433	98,36516
3794	97,93224	99,29797	98,48807
3793,5	97,93045	99,47682	98,65062
3793	97,93365	99,67309	98,8407
3792,5	97,94666	99,81866	98,98644
3792	97,96062	99,90274	99,06773
3791,5	97,96691	99,95389	99,1065
3791	97,96818	99,98704	99,11652
3790,5	97,9717	100	99,10228
3790	97,97953	99,99512	99,07922
3789,5	97,98833	99,96679	99,04771
3789	97,99389	99,91206	98,99822
3788,5	97,99412	99,81932	98,91447
3788	97,99182	99,67395	98,78766
3787,5	97,98934	99,48314	98,63013
3787	97,98322	99,28948	98,47785
3786,5	97,97012	99,15269	98,37443
3786	97,95643	99,10016	98,33474
3785,5	97,9519	99,1011	98,32651
3785	97,95519	99,098	98,30669
3784,5	97,95661	99,08604	98,29041
3784	97,95587	99,12342	98,3461
3783,5	97,96388	99,22611	98,48201
3783	97,98541	99,30625	98,58921
3782,5	98,0084	99,28528	98,57366
3782	98,01599	99,19362	98,47585
3781,5	98,00683	99,11542	98,41062
3781	97,99886	99,0786	98,41615
3780,5	98,00514	99,01979	98,40235
3780	98,01508	98,88724	98,28475
3779,5	98,01038	98,7786	98,1621
3779	97,99289	98,82338	98,18895
3778,5	97,98441	98,98503	98,33893
3778	97,99477	99,14387	98,48407
3777,5	98,00753	99,26883	98,58235
3777	98,00745	99,40949	98,67805
3776,5	97,99995	99,58624	98,79569
3776	97,99783	99,76863	98,91625
3775,5	98,00344	99,90645	99,00501
3775	98,00974	99,97443	99,05161
3774,5	98,01571	99,98888	99,07916
3774	98,02749	99,98147	99,11513
3773,5	98,04817	99,93842	99,13325
3773	98,07323	99,81895	99,072
3772,5	98,09229	99,63746	98,92857
3772	98,0944	99,45591	98,7754
3771,5	98,07897	99,29519	98,6612
3771	98,0599	99,10534	98,53087
3770,5	98,04558	98,79846	98,25296
3770	98,02384	98,4802	97,91622
3769,5	97,98719	98,34351	97,75864
3769	97,95703	98,3283	97,75682
3768,5	97,95403	98,2488	97,70028
3768	97,96042	98,11926	97,56903
3767,5	97,95184	98,06202	97,49257
3767	97,94118	98,1418	97,56224
3766,5	97,95514	98,28219	97,69932
3766	97,98772	98,38484	97,78339
3765,5	98,0047	98,47861	97,85094
3765	97,99499	98,61682	97,97925
3764,5	97,98691	98,77779	98,14072
3764	97,99911	98,93099	98,28305
3763,5	98,01509	99,04528	98,37676
3763	98,01511	99,08167	98,39825
3762,5	98,00315	99,03625	98,34359
3762	97,99252	98,90285	98,19954
3761,5	97,98759	98,67759	97,97908
3761	97,98513	98,41726	97,76648
3760,5	97,98474	98,15314	97,57668
3760	97,98383	97,83738	97,30522
3759,5	97,97181	97,50753	96,97162
3759	97,94796	97,27878	96,72609
3758,5	97,93006	97,22707	96,67746
3758	97,93166	97,33465	96,80783
3757,5	97,94598	97,4519	96,93898
3757	97,95866	97,48036	96,94961
3756,5	97,96063	97,52136	96,96375
3756	97,96065	97,65578	97,10732
3755,5	97,98084	97,79813	97,29678
3755	98,02613	97,92215	97,46462
3754,5	98,07347	98,0617	97,61601
3754	98,09628	98,12861	97,68852
3753,5	98,10173	97,97312	97,58679
3753	98,13	97,42982	97,14863
3752,5	98,18026	96,56091	96,32677
3752	98,18144	95,96599	95,6633
3751,5	98,09603	95,81042	95,4397
3751	98,0044	95,73697	95,39188
3750,5	97,98782	95,5308	95,29992
3750	98,01877	95,00039	94,88726
3749,5	98,02249	94,58729	94,46471
3749	97,96487	95,00525	94,78893
3748,5	97,91281	95,74799	95,51563
3748	97,94534	96,02975	95,86908
3747,5	98,01622	96,05131	95,95156
3747	98,06575	96,34318	96,23115
3746,5	98,09562	96,91982	96,75088
3746	98,09612	97,52212	97,34123
3745,5	98,11742	98,05413	97,96595
3745	98,21882	98,04682	98,06145
3744,5	98,30428	97,74054	97,7415
3744	98,26642	97,66091	97,61573
3743,5	98,17408	97,45854	97,38937
3743	98,13575	96,98848	96,90624
3742,5	98,11303	96,64105	96,54513
3742	98,07392	96,44044	96,30865
3741,5	98,00851	96,2923	96,08447
3741	97,94277	96,35331	96,05876
3740,5	97,92107	96,58523	96,24826
3740	97,94936	96,747	96,43121
3739,5	97,9877	96,74378	96,4785
3739	98,00664	96,69006	96,46205
3738,5	98,01369	96,60012	96,40222
3738	98,02857	96,26353	96,13686
3737,5	98,04481	95,50486	95,50764
3737	98,03412	94,56202	94,68926
3736,5	97,99345	94,0458	94,21767
3736	97,96227	94,11025	94,2598
3735,5	97,96705	94,15431	94,28366
3735	97,98036	93,88164	93,99779
3734,5	97,95966	93,79009	93,85885
3734	97,92057	94,31445	94,312
3733,5	97,92806	95,22833	95,16613
3733	97,99638	95,92086	95,79881
3732,5	98,06668	96,24023	96,00586
3732	98,08816	96,7115	96,31483
3731,5	98,07676	97,4966	96,9802
3731	98,08725	98,09359	97,54447
3730,5	98,12653	98,23559	97,69481
3730	98,14813	98,11824	97,58114
3729,5	98,13482	97,99648	97,46348
3729	98,11153	97,97638	97,47569
3728,5	98,10507	97,98105	97,55101
3728	98,12097	97,88555	97,54347
3727,5	98,1419	97,6503	97,38368
3727	98,14788	97,37634	97,15036
3726,5	98,13689	97,22065	97,00257
3726	98,12226	97,1725	96,95479
3725,5	98,11484	97,05428	96,84322
3725	98,10827	96,8166	96,59737
3724,5	98,08788	96,64318	96,37732
3724	98,05715	96,72091	96,38126
3723,5	98,04171	97,03652	96,62556
3723	98,05405	97,3625	96,89866
3722,5	98,07606	97,52377	97,02612
3722	98,08409	97,57459	97,06395
3721,5	98,0795	97,64498	97,13608
3721	98,08082	97,78684	97,27319
3720,5	98,09255	98,00221	97,46079
3720	98,10427	98,23928	97,65241
3719,5	98,11071	98,45098	97,82048
3719	98,11495	98,65641	98,00264
3718,5	98,12219	98,85194	98,20389
3718	98,13652	98,98623	98,36359
3717,5	98,15552	99,03946	98,44309
3717	98,17154	99,06016	98,47946
3716,5	98,18227	99,1076	98,53998
3716	98,19457	99,15643	98,61678
3715,5	98,21732	99,12484	98,62951
3715	98,2468	99,01902	98,56314
3714,5	98,26632	98,88958	98,46003
3714	98,26347	98,67101	98,28861
3713,5	98,24831	98,3091	98,02828
3713	98,24224	97,75791	97,60171
3712,5	98,24042	97,0318	96,92876
3712	98,21075	96,47289	96,31423
3711,5	98,15095	96,35192	96,11161
3711	98,11038	96,5224	96,24817
3710,5	98,11497	96,7586	96,49023
3710	98,135	96,92707	96,64051
3709,5	98,13973	97,12819	96,75618
3709	98,12836	97,57215	97,08884
3708,5	98,1257	98,15348	97,60292
3708	98,14626	98,58175	98,00738
3707,5	98,16612	98,79652	98,19144
3707	98,16291	98,94744	98,28225
3706,5	98,14938	99,16009	98,43453
3706	98,14726	99,40746	98,66231
3705,5	98,1624	99,56943	98,84789
3705	98,18419	99,58179	98,89659
3704,5	98,19854	99,48932	98,82881
3704	98,201	99,36864	98,73329
3703,5	98,19859	99,28285	98,69218
3703	98,20261	99,25423	98,70912
3702,5	98,216	99,21021	98,67226
3702	98,22544	99,11148	98,54013
3701,5	98,21674	99,07159	98,46426
3701	98,19882	99,16804	98,54573
3700,5	98,19408	99,32254	98,69694
3700	98,20373	99,42845	98,79765
3699,5	98,20741	99,46414	98,82306
3699	98,19398	99,49133	98,83951
3698,5	98,17369	99,56583	98,90869
3698	98,16289	99,67055	99,01388
3697,5	98,16305	99,7408	99,08128
3697	98,16221	99,74745	99,07181
3696,5	98,1544	99,69952	98,997
3696	98,14473	99,64013	98,91932
3695,5	98,13894	99,60837	98,89661
3695	98,13969	99,5857	98,90501
3694,5	98,14767	99,51451	98,86183
3694	98,15792	99,37341	98,73617
3693,5	98,16074	99,15215	98,54223
3693	98,15394	98,85618	98,31378
3692,5	98,14961	98,52069	98,08428
3692	98,16293	98,12591	97,79144
3691,5	98,18241	97,65191	97,35792
3691	98,17363	97,29637	96,96974
3690,5	98,12497	97,19217	96,81849
3690	98,07468	97,31332	96,94149
3689,5	98,06572	97,5559	97,23269
3689	98,08689	97,64459	97,33286
3688,5	98,08824	97,73313	97,32986
3688	98,04834	98,18625	97,67602
3687,5	98,0133	98,68669	98,16508
3687	98,02422	98,81209	98,34217
3686,5	98,03747	98,70763	98,26424
3686	98,01293	98,69245	98,21578
3685,5	97,97418	98,88551	98,34964
3685	97,9577	99,19971	98,62174
3684,5	97,96917	99,46548	98,86715
3684	97,98637	99,62606	99,01717
3683,5	97,99269	99,70601	99,09782
3683	97,99595	99,71213	99,11841
3682,5	98,00229	99,62334	99,04588
3682	97,99908	99,46672	98,89455
3681,5	97,97366	99,28525	98,71619
3681	97,94026	99,09756	98,54897
3680,5	97,92296	98,87334	98,36784
3680	97,92219	98,56514	98,11472
3679,5	97,91925	98,20587	97,81385
3679	97,90844	97,93259	97,59756
3678,5	97,90715	97,85858	97,57048
3678	97,93039	97,87461	97,62014
3677,5	97,95979	97,63301	97,41792
3677	97,93947	96,97296	96,84246
3676,5	97,86789	96,50653	96,46282
3676	97,80873	96,63381	96,58181
3675,5	97,77662	96,91949	96,81558
3675	97,74183	96,93909	96,86491
3674,5	97,70524	96,81115	96,81623
3674	97,67975	96,72767	96,77656
3673,5	97,66195	96,828	96,84696
3673	97,64602	97,03856	96,97896
3672,5	97,62527	97,16532	97,06666
3672	97,61482	97,18666	97,12764
3671,5	97,62823	97,02753	97,03704
3671	97,63912	96,74692	96,77417
3670,5	97,60771	96,74716	96,74756
3670	97,55324	97,10552	97,09958
3669,5	97,53099	97,35477	97,36514
3669	97,53134	97,32154	97,31598
3668,5	97,50468	97,38456	97,30423
3668	97,44986	97,79318	97,61791
3667,5	97,40669	98,32718	98,08126
3667	97,39174	98,69849	98,40437
3666,5	97,38346	98,91741	98,5776
3666	97,36421	99,14286	98,76445
3665,5	97,34199	99,40934	99,01426
3665	97,32824	99,62504	99,23063
3664,5	97,31853	99,75007	99,3563
3664	97,30325	99,81419	99,41727
3663,5	97,28264	99,84126	99,44182
3663	97,26049	99,82962	99,42813
3662,5	97,23581	99,77455	99,3705
3662	97,20682	99,68974	99,288
3661,5	97,17448	99,60267	99,21104
3661	97,14125	99,54003	99,16192
3660,5	97,11001	99,49556	99,13883
3660	97,08567	99,4194	99,10885
3659,5	97,07102	99,27542	99,03574
3659	97,05965	99,11907	98,94391
3658,5	97,03874	99,01229	98,87653
3658	97,00401	98,92217	98,82604
3657,5	96,96909	98,80518	98,77728
3657	96,94656	98,60879	98,64731
3656,5	96,91921	98,35065	98,40035
3656	96,8634	98,2076	98,23021
3655,5	96,79386	98,21439	98,24055
3655	96,74905	98,20371	98,2877
3654,5	96,73029	98,06329	98,21989
3654	96,70907	97,85585	98,05537
3653,5	96,67338	97,69216	97,91345
3653	96,63975	97,57367	97,85
3652,5	96,62999	97,30794	97,69681
3652	96,63459	96,75317	97,27144
3651,5	96,61207	96,04391	96,66409
3651	96,5417	95,3456	96,07318
3650,5	96,45033	94,48719	95,39607
3650	96,36821	93,28615	94,42606
3649,5	96,28427	92,14711	93,45456
3649	96,18055	91,77147	93,11708
3648,5	96,08471	92,31305	93,60034
3648	96,03692	93,20943	94,39595
3647,5	96,02492	93,95004	95,00436
3647	96,00557	94,59977	95,49332
3646,5	95,96893	95,34451	96,08689
3646	95,94399	96,04185	96,68461
3645,5	95,94247	96,47941	97,06783
3645	95,93661	96,71013	97,2523
3644,5	95,90586	96,9106	97,39988
3644	95,86573	97,17349	97,62406
3643,5	95,83411	97,45757	97,90089
3643	95,80416	97,68848	98,1399
3642,5	95,76181	97,83834	98,28946
3642	95,71067	97,93576	98,37688
3641,5	95,66312	98,01029	98,44782
3641	95,62244	98,05108	98,49243
3640,5	95,58528	98,04906	98,48486
3640	95,5518	98,03817	98,45249
3639,5	95,52508	98,06077	98,45429
3639	95,50351	98,10337	98,49348
3638,5	95,48168	98,12067	98,52427
3638	95,45678	98,10675	98,5383
3637,5	95,42946	98,06701	98,54676
3637	95,39766	97,96946	98,51279
3636,5	95,35457	97,79233	98,39089
3636	95,29882	97,58344	98,21779
3635,5	95,24191	97,42702	98,0955
3635	95,19597	97,34072	98,06315
3634,5	95,15775	97,22759	98,01565
3634	95,11642	97,03745	97,88545
3633,5	95,07107	96,831	97,74114
3633	95,0342	96,67173	97,65452
3632,5	95,01089	96,59482	97,63814
3632	94,98854	96,61618	97,68301
3631,5	94,95948	96,61798	97,68703
3631	94,93137	96,37533	97,47468
3630,5	94,90067	95,86442	97,05249
3630	94,85332	95,43067	96,7153
3629,5	94,78844	95,18319	96,51618
3629	94,7131	94,88311	96,25316
3628,5	94,63783	94,5358	95,95013
3628	94,57162	94,45498	95,86482
3627,5	94,51131	94,72411	96,07209
3627	94,44683	95,11971	96,3766
3626,5	94,374	95,38967	96,55211
3626	94,29618	95,5708	96,65875
3625,5	94,22673	95,85928	96,91154
3625	94,18002	96,22154	97,28795
3624,5	94,15387	96,44494	97,55368
3624	94,12803	96,49058	97,63167
3623,5	94,08624	96,4588	97,61857
3623	94,03905	96,37191	97,56399
3622,5	94,00506	96,19642	97,43606
3622	93,98072	95,98534	97,26535
3621,5	93,94904	95,75797	97,07762
3621	93,90895	95,41699	96,80597
3620,5	93,86793	94,86837	96,3606
3620	93,818	94,2415	95,82829
3619,5	93,74491	93,88308	95,52412
3619	93,66202	93,94076	95,61711
3618,5	93,59845	94,10761	95,82819
3618	93,55116	94,03243	95,7994
3617,5	93,48952	93,76476	95,55786
3617	93,40763	93,62979	95,428
3616,5	93,33613	93,73236	95,53869
3616	93,29789	93,84732	95,67484
3615,5	93,27139	93,76237	95,60441
3615	93,21933	93,56541	95,40545
3614,5	93,14124	93,48007	95,32091
3614	93,07481	93,59662	95,45519
3613,5	93,04067	93,80653	95,69783
3613	93,01454	93,92057	95,84729
3612,5	92,96697	93,9132	95,85278
3612	92,9012	93,95508	95,87412
3611,5	92,84412	94,1254	96,01844
3611	92,81375	94,31199	96,21967
3610,5	92,79756	94,32451	96,30425
3610	92,77	94,04478	96,11296
3609,5	92,71799	93,6444	95,76275
3609	92,64778	93,46401	95,59512
3608,5	92,58316	93,60139	95,73761
3608	92,53982	93,85358	95,97781
3607,5	92,49803	94,01453	96,0807
3607	92,43193	94,12679	96,09708
3606,5	92,34968	94,35336	96,23521
3606	92,28392	94,68599	96,51406
3605,5	92,24877	94,96516	96,7579
3605	92,22218	95,12497	96,88281
3604,5	92,18116	95,21905	96,95417
3604	92,13175	95,26332	97,00714
3603,5	92,08875	95,21352	96,99619
3603	92,04963	95,06292	96,89394
3602,5	92,00214	94,8788	96,75302
3602	91,94279	94,70077	96,61673
3601,5	91,87673	94,49927	96,45955
3601	91,8085	94,26502	96,26379
3600,5	91,74179	94,0748	96,09924
3600	91,68057	94,0071	96,0525
3599,5	91,62488	94,02597	96,10036
3599	91,57049	94,01166	96,12808
3598,5	91,51547	93,89791	96,06565
3598	91,46219	93,74273	95,96037
3597,5	91,41254	93,64951	95,9023
3597	91,36641	93,63572	95,90608
3596,5	91,32158	93,60855	95,89359
3596	91,27197	93,47917	95,79137
3595,5	91,21126	93,30037	95,64994
3595	91,14356	93,2299	95,60508
3594,5	91,08501	93,34646	95,71666
3594	91,04112	93,55552	95,9007
3593,5	90,99593	93,73038	96,05766
3593	90,93628	93,86605	96,19391
3592,5	90,87363	94,02118	96,35605
3592	90,82681	94,15212	96,48804
3591,5	90,79237	94,16354	96,49599
3591	90,74863	94,05757	96,40465
3590,5	90,68935	93,85816	96,27195
3590	90,63288	93,51128	96,04409
3589,5	90,58382	92,92828	95,5816
3589	90,51733	92,19195	94,91929
3588,5	90,42211	91,61376	94,37708
3588	90,33253	91,43698	94,23449
3587,5	90,28059	91,53723	94,37136
3587	90,24578	91,63684	94,48672
3586,5	90,19379	91,74448	94,57923
3586	90,12891	92,04378	94,84727
3585,5	90,0795	92,50889	95,28257
3585	90,04938	92,93579	95,68534
3584,5	90,01213	93,2261	95,9549
3584	89,95471	93,45537	96,16487
3583,5	89,89125	93,66718	96,36157
3583	89,83441	93,78864	96,47835
3582,5	89,78058	93,77984	96,48001
3582	89,72568	93,72046	96,44451
3581,5	89,67356	93,70055	96,44816
3581	89,62292	93,72063	96,47679
3580,5	89,56537	93,71874	96,47175
3580	89,50103	93,66493	96,42167
3579,5	89,44087	93,59433	96,37212
3579	89,3895	93,5595	96,36349
3578,5	89,33723	93,56316	96,37858
3578	89,27406	93,56718	96,37516
3577,5	89,20228	93,54218	96,34113
3577	89,13358	93,49662	96,30311
3576,5	89,07593	93,46196	96,289
3576	89,02624	93,45555	96,29935
3575,5	88,97553	93,46337	96,31557
3575	88,91862	93,46506	96,32848
3574,5	88,85868	93,4595	96,34516
3574	88,80184	93,45021	96,36317
3573,5	88,74764	93,41411	96,35284
3573	88,68922	93,33049	96,29643
3572,5	88,6221	93,23051	96,23136
3572	88,54936	93,13556	96,18127
3571,5	88,47672	92,98512	96,08364
3571	88,40378	92,70798	95,86721
3570,5	88,3284	92,32116	95,55603
3570	88,25593	91,86835	95,20163
3569,5	88,19041	91,31197	94,76388
3569	88,11876	90,55724	94,13819
3568,5	88,02504	89,62589	93,33712
3568	87,92148	88,81873	92,64149
3567,5	87,83823	88,45009	92,33482
3567	87,78182	88,46632	92,35714
3566,5	87,72854	88,61598	92,48476
3566	87,66386	88,83818	92,6808
3565,5	87,60444	89,21965	93,02833
3565	87,56834	89,73562	93,48963
3564,5	87,54545	90,23805	93,92336
3564	87,51232	90,63759	94,2642
3563,5	87,46302	90,94761	94,54406
3563	87,40946	91,17464	94,76879
3562,5	87,35895	91,30246	94,9082
3562	87,30764	91,37014	94,98714
3561,5	87,25146	91,45663	95,07704
3561	87,19148	91,57882	95,19643
3560,5	87,13072	91,68601	95,30152
3560	87,07229	91,74623	95,36453
3559,5	87,01864	91,79279	95,41612
3559	86,96803	91,86184	95,48855
3558,5	86,91559	91,94599	95,5709
3558	86,85793	92,02497	95,63891
3557,5	86,79531	92,08169	95,67571
3557	86,72979	92,09332	95,66829
3556,5	86,66316	92,04205	95,61523
3556	86,59786	91,93426	95,5317
3555,5	86,53588	91,78133	95,42192
3555	86,47524	91,58224	95,26939
3554,5	86,41125	91,34374	95,07247
3554	86,34492	91,11087	94,87583
3553,5	86,28376	90,94819	94,74121
3553	86,22969	90,87373	94,68254
3552,5	86,17471	90,84716	94,66263
3552	86,11322	90,8313	94,64999
3551,5	86,04979	90,83782	94,65584
3551	85,98834	90,87244	94,69009
3550,5	85,92436	90,87259	94,71004
3550	85,85314	90,7725	94,66277
3549,5	85,77751	90,59403	94,55326
3549	85,70314	90,39978	94,41359
3548,5	85,6296	90,18306	94,23176
3548	85,55204	89,87849	93,97055
3547,5	85,47139	89,49319	93,65616
3547	85,39483	89,14543	93,38825
3546,5	85,32662	88,94527	93,24574
3546	85,2635	88,8905	93,21842
3545,5	85,20139	88,9154	93,25163
3545	85,1417	89,00964	93,33561
3544,5	85,08772	89,20965	93,49871
3544	85,04015	89,49827	93,72837
3543,5	84,99669	89,79933	93,96429
3543	84,95359	90,0636	94,16882
3542,5	84,90845	90,29261	94,35244
3542	84,86184	90,48664	94,52951
3541,5	84,81551	90,62719	94,68979
3541	84,76884	90,71583	94,82436
3540,5	84,71882	90,76512	94,92838
3540	84,66261	90,75676	94,97592
3539,5	84,59792	90,65638	94,93348
3539	84,52421	90,46579	94,79915
3538,5	84,44642	90,24578	94,62332
3538	84,37295	90,07906	94,48046
3537,5	84,30736	90,00094	94,40719
3537	84,24558	89,97454	94,37877
3536,5	84,1848	89,94987	94,36311
3536	84,13083	89,92982	94,3717
3535,5	84,08972	89,94961	94,42518
3535	84,05502	90,00996	94,49983
3534,5	84,01158	90,0632	94,54598
3534	83,95338	90,06574	94,54618
3533,5	83,89084	90,0249	94,52804
3533	83,83485	89,9708	94,50667
3532,5	83,78048	89,89373	94,44594
3532	83,71487	89,75787	94,31246
3531,5	83,63569	89,5607	94,1301
3531	83,55435	89,3356	93,9422
3530,5	83,48056	89,10571	93,74792
3530	83,40998	88,86932	93,51879
3529,5	83,33381	88,63553	93,27095
3529	83,2548	88,44135	93,07289
3528,5	83,18459	88,3117	92,97046
3528	83,12723	88,2266	92,93737
3527,5	83,07348	88,14953	92,91649
3527	83,01327	88,06896	92,88386
3526,5	82,9471	87,98488	92,84441
3526	82,88118	87,88407	92,79378
3525,5	82,81789	87,76777	92,72722
3525	82,75627	87,68061	92,66939
3524,5	82,6981	87,67655	92,66468
3524	82,64665	87,75667	92,73351
3523,5	82,60062	87,87551	92,85928
3523	82,5558	88,00134	93,01275
3522,5	82,51116	88,13472	93,17213
3522	82,46727	88,27478	93,31916
3521,5	82,42014	88,40852	93,44203
3521	82,36319	88,5204	93,53142
3520,5	82,29651	88,60334	93,58006
3520	82,22713	88,65636	93,5926
3519,5	82,16033	88,67808	93,58602
3519	82,09644	88,66909	93,57299
3518,5	82,03475	88,64441	93,56049
3518	81,97493	88,62318	93,55613
3517,5	81,91549	88,61071	93,56927
3517	81,85539	88,60001	93,60146
3516,5	81,79717	88,5849	93,63804
3516	81,74314	88,56149	93,6558
3515,5	81,68892	88,52671	93,64362
3515	81,62673	88,4758	93,60506
3514,5	81,55674	88,4064	93,54558
3514	81,48794	88,32731	93,47214
3513,5	81,42442	88,2458	93,39091
3513	81,35945	88,14328	93,29123
3512,5	81,2869	87,98498	93,14646
3512	81,2109	87,76832	92,95327
3511,5	81,14033	87,54325	92,75435
3511	81,07795	87,37495	92,60749
3510,5	81,01928	87,28491	92,52993
3510	80,96059	87,24041	92,48994
3509,5	80,90199	87,20933	92,46185
3509	80,84404	87,19919	92,45903
3508,5	80,7857	87,22673	92,49633
3508	80,72429	87,27673	92,55068
3507,5	80,65608	87,30878	92,57708
3507	80,58006	87,28749	92,54527
3506,5	80,50206	87,19499	92,44844
3506	80,42987	87,02473	92,28879
3505,5	80,36359	86,78472	92,07598
3505	80,29617	86,50491	91,8358
3504,5	80,22508	86,23273	91,61043
3504	80,15696	86,01759	91,44746
3503,5	80,09591	85,8908	91,37662
3503	80,03574	85,85625	91,39184
3502,5	79,97019	85,89978	91,46149
3502	79,9025	86,00144	91,55721
3501,5	79,83928	86,14301	91,67197
3501	79,78038	86,30724	91,80696
3500,5	79,72078	86,46823	91,94166
3500	79,65973	86,58824	92,03122
3499,5	79,60041	86,63883	92,04856
3499	79,54314	86,6257	92,01638
3498,5	79,48647	86,58059	91,97985
3498	79,43236	86,52976	91,95517
3497,5	79,3836	86,47997	91,92503
3497	79,33779	86,42967	91,87962
3496,5	79,28962	86,38435	91,83826
3496	79,23681	86,35422	91,82043
3495,5	79,1788	86,33858	91,81466
3495	79,11371	86,32478	91,79505
3494,5	79,04158	86,30511	91,75935
3494	78,96786	86,28619	91,73282
3493,5	78,89856	86,27535	91,73214
3493	78,83387	86,26897	91,74654
3492,5	78,7717	86,26202	91,76103
3492	78,71359	86,2484	91,76649
3491,5	78,66094	86,20894	91,74387
3491	78,60809	86,12472	91,67268
3490,5	78,54666	86,00407	91,55957
3490	78,47663	85,87978	91,43436
3489,5	78,40488	85,77627	91,31451
3489	78,33314	85,68802	91,19305
3488,5	78,25715	85,6008	91,06935
3488	78,17687	85,52032	90,96505
3487,5	78,09839	85,46299	90,89474
3487	78,02506	85,4327	90,84767
3486,5	77,95383	85,42112	90,81536
3486	77,88241	85,4126	90,80323
3485,5	77,81254	85,38231	90,79902
3485	77,74441	85,30838	90,7679
3484,5	77,67635	85,19335	90,69602
3484	77,61112	85,06454	90,6124
3483,5	77,55348	84,94739	90,54763
3483	77,4991	84,84332	90,48684
3482,5	77,43652	84,74724	90,39979
3482	77,36398	84,67446	90,30317
3481,5	77,29265	84,64556	90,24495
3481	77,22913	84,65847	90,24162
3480,5	77,16589	84,69265	90,26614
3480	77,09464	84,73233	90,28839
3479,5	77,01982	84,77535	90,30379
3479	76,95089	84,81858	90,31795
3478,5	76,88866	84,84684	90,32426
3478	76,82738	84,84466	90,30965
3477,5	76,76401	84,80955	90,26722
3477	76,69879	84,74982	90,19727
3476,5	76,63153	84,67854	90,11143
3476	76,56309	84,60674	90,03177
3475,5	76,49696	84,53957	89,97317
3475	76,43337	84,48005	89,92822
3474,5	76,36639	84,43028	89,87628
3474	76,29259	84,38755	89,8074
3473,5	76,21675	84,34896	89,73383
3473	76,14459	84,31661	89,67373
3472,5	76,07504	84,29355	89,62856
3472	76,00428	84,27545	89,58306
3471,5	75,93321	84,25083	89,52615
3471	75,86561	84,2102	89,46275
3470,5	75,80119	84,15214	89,40077
3470	75,73565	84,08043	89,33435
3469,5	75,66542	83,99956	89,2497
3469	75,58934	83,91264	89,145
3468,5	75,50844	83,82335	89,03876
3468	75,4267	83,73819	88,9541
3467,5	75,34933	83,66512	88,89689
3467	75,27765	83,60767	88,85539
3466,5	75,20839	83,56002	88,8183
3466	75,13957	83,51038	88,78178
3465,5	75,07245	83,44929	88,73919
3465	75,00649	83,37527	88,67824
3464,5	74,93766	83,29473	88,59448
3464	74,8646	83,21661	88,49782
3463,5	74,79174	83,14472	88,39625
3463	74,72232	83,07693	88,28585
3462,5	74,65346	83,01339	88,17127
3462	74,58302	82,96175	88,07943
3461,5	74,51538	82,93022	88,03298
3461	74,45445	82,91634	88,02017
3460,5	74,39605	82,90734	88,01003
3460	74,33295	82,8932	87,99263
3459,5	74,26483	82,8741	87,98193
3459	74,19697	82,85232	87,97788
3458,5	74,1313	82,82668	87,95699
3458	74,06563	82,79807	87,90779
3457,5	74,00013	82,77265	87,84841
3457	73,93785	82,75347	87,79921
3456,5	73,87907	82,732	87,75597
3456	73,82006	82,69554	87,70359
3455,5	73,75763	82,64245	87,64129
3455	73,69132	82,58145	87,57543
3454,5	73,62094	82,51885	87,50111
3454	73,54603	82,4566	87,41431
3453,5	73,46787	82,39956	87,32902
3453	73,38926	82,35486	87,26307
3452,5	73,31232	82,3204	87,21178
3452	73,23837	82,28193	87,15341
3451,5	73,16765	82,22882	87,0819
3451	73,09691	82,15373	87,00129
3450,5	73,01972	82,03662	86,88867
3450	72,93374	81,8561	86,70569
3449,5	72,84605	81,62542	86,45812
3449	72,76786	81,39824	86,20988
3448,5	72,7026	81,22922	86,02304
3448	72,64332	81,12628	85,89618
3447,5	72,58417	81,05658	85,78954
3447	72,52753	81,00307	85,69989
3446,5	72,47528	80,98388	85,66137
3446	72,42037	81,0056	85,67298
3445,5	72,35297	81,03599	85,68198
3445	72,27285	81,04318	85,65459
3444,5	72,19132	81,03364	85,61842
3444	72,11991	81,03458	85,61417
3443,5	72,0602	81,04837	85,63044
3443	72,00625	81,05084	85,62304
3442,5	71,95292	81,02978	85,58053
3442	71,8987	81,00175	85,53168
3441,5	71,84237	80,98966	85,4972
3441	71,78127	80,99753	85,4684
3440,5	71,71473	81,01114	85,43287
3440	71,64603	81,01773	85,39684
3439,5	71,57837	81,01445	85,36905
3439	71,51103	80,99944	85,33738
3438,5	71,44219	80,97251	85,28571
3438	71,37321	80,94044	85,21828
3437,5	71,30685	80,90772	85,14477
3437	71,24203	80,86798	85,05938
3436,5	71,17532	80,81521	84,95865
3436	71,10766	80,75488	84,86179
3435,5	71,04445	80,69566	84,79096
3435	70,98759	80,63578	84,74069
3434,5	70,93198	80,56741	84,68657
3434	70,87252	80,49376	84,62019
3433,5	70,81058	80,42859	84,55371
3433	70,7503	80,37787	84,49244
3432,5	70,69126	80,33578	84,4283
3432	70,62918	80,29746	84,35787
3431,5	70,56236	80,26139	84,28254
3431	70,49312	80,22005	84,19482
3430,5	70,42407	80,16282	84,08725
3430	70,35581	80,09082	83,97253
3429,5	70,28822	80,01915	83,8731
3429	70,22155	79,96063	83,78988
3428,5	70,15633	79,91475	83,70538
3428	70,09374	79,87466	83,62061
3427,5	70,0352	79,8359	83,55962
3427	69,98012	79,79583	83,53093
3426,5	69,92529	79,75168	83,51011
3426	69,86795	79,70043	83,46936
3425,5	69,80832	79,63551	83,40357
3425	69,74777	79,55036	83,32097
3424,5	69,68604	79,44821	83,22275
3424	69,62209	79,34073	83,10249
3423,5	69,55597	79,23185	82,95718
3423	69,48821	79,11298	82,79235
3422,5	69,41978	78,98484	82,62506
3422	69,35382	78,87269	82,48376
3421,5	69,29414	78,80095	82,38827
3421	69,24005	78,76039	82,32697
3420,5	69,18599	78,72416	82,27157
3420	69,12861	78,69128	82,21558
3419,5	69,07109	78,6877	82,17945
3419	69,0176	78,72275	82,17438
3418,5	68,96704	78,77106	82,18364
3418	68,91592	78,80689	82,1899
3417,5	68,86372	78,83024	82,19607
3417	68,81132	78,84693	82,20505
3416,5	68,75716	78,84617	82,19995
3416	68,69936	78,81597	82,16391
3415,5	68,63919	78,76375	82,10205
3415	68,57849	78,70841	82,02937
3414,5	68,5162	78,65908	81,94714
3414	68,45243	78,61279	81,84894
3413,5	68,39328	78,56867	81,74616
3413	68,34471	78,52946	81,6637
3412,5	68,30333	78,49003	81,60486
3412	68,26002	78,44154	81,54401
3411,5	68,2115	78,386	81,46161
3411	68,16243	78,33445	81,3695
3410,5	68,11673	78,29244	81,29303
3410	68,07297	78,25846	81,2407
3409,5	68,02937	78,23371	81,20165
3409	67,98726	78,22065	81,16424
3408,5	67,9473	78,21275	81,12669
3408	67,90709	78,19887	81,09308
3407,5	67,86504	78,17633	81,06535
3407	67,8219	78,14788	81,0378
3406,5	67,77678	78,10991	80,99724
3406	67,72665	78,05719	80,93393
3405,5	67,67194	77,99746	80,85445
3405	67,61776	77,9467	80,77748
3404,5	67,56695	77,90828	80,71217
3404	67,51629	77,86957	80,64724
3403,5	67,46315	77,82296	80,5695
3403	67,41151	77,77721	80,48662
3402,5	67,36613	77,74129	80,41708
3402	67,32499	77,71077	80,36191
3401,5	67,2829	77,67823	80,30486
3401	67,23976	77,64231	80,23813
3400,5	67,19966	77,60044	80,17157
3400	67,16326	77,54586	80,11301
3399,5	67,12691	77,47892	80,05375
3399	67,08908	77,41285	79,98465
3398,5	67,05267	77,36007	79,91598
3398	67,01978	77,31787	79,8632
3397,5	66,98871	77,27708	79,8199
3397	66,95717	77,23818	79,76578
3396,5	66,92419	77,20518	79,69686
3396	66,88803	77,17095	79,6272
3395,5	66,84645	77,12484	79,56454
3395	66,80127	77,07094	79,50403
3394,5	66,75914	77,02591	79,44835
3394	66,72466	76,99736	79,41337
3393,5	66,69533	76,97478	79,40264
3393	66,66655	76,94671	79,39512
3392,5	66,63872	76,91791	79,37262
3392	66,61511	76,90199	79,34408
3391,5	66,59462	76,90425	79,3279
3391	66,5714	76,91735	79,32206
3390,5	66,54187	76,9314	79,31103
3390	66,50783	76,93993	79,29056
3389,5	66,47253	76,93496	79,26383
3389	66,43691	76,90743	79,22435
3388,5	66,40049	76,85738	79,16283
3388	66,36336	76,79496	79,08236
3387,5	66,32602	76,73002	78,99165
3387	66,28899	76,66707	78,89202
3386,5	66,25335	76,60905	78,78469
3386	66,22027	76,56078	78,6854
3385,5	66,18857	76,52515	78,61306
3385	66,15489	76,49872	78,56504
3384,5	66,11776	76,47629	78,5233
3384	66,07965	76,4575	78,48248
3383,5	66,04366	76,44363	78,45155
3383	66,00985	76,43119	78,4301
3382,5	65,97666	76,41479	78,40419
3382	65,94409	76,39445	78,36831
3381,5	65,91289	76,37346	78,33208
3381	65,88149	76,34957	78,30092
3380,5	65,8463	76,31563	78,26632
3380	65,80595	76,27062	78,22146
3379,5	65,76328	76,22235	78,1698
3379	65,72257	76,17808	78,11447
3378,5	65,68602	76,13841	78,05384
3378	65,65337	76,10069	77,98972
3377,5	65,62345	76,06414	77,92678
3377	65,59517	76,02979	77,86258
3376,5	65,56775	75,99754	77,79095
3376	65,54052	75,96657	77,71704
3375,5	65,51248	75,93613	77,65375
3375	65,48201	75,90413	77,60016
3374,5	65,44771	75,86776	77,53985
3374	65,40922	75,82738	77,46603
3373,5	65,36693	75,78702	77,39146
3373	65,32118	75,74807	77,32463
3372,5	65,27208	75,70482	77,25192
3372	65,21974	75,65062	77,15763
3371,5	65,16487	75,58625	77,04759
3371	65,11014	75,51864	76,9394
3370,5	65,06048	75,45412	76,84159
3370	65,02015	75,39509	76,75403
3369,5	64,9889	75,33979	76,67719
3369	64,96234	75,2853	76,61034
3368,5	64,93665	75,23141	76,54738
3368	64,91129	75,17982	76,48242
3367,5	64,8868	75,13031	76,41629
3367	64,86261	75,08175	76,35323
3366,5	64,83846	75,0374	76,29526
3366	64,81506	75,00436	76,24355
3365,5	64,79101	74,98262	76,19827
3365	64,76234	74,95994	76,15381
3364,5	64,72787	74,92473	76,10196
3364	64,69213	74,88044	76,0439
3363,5	64,65963	74,83939	75,99039
3363	64,62868	74,80587	75,94734
3362,5	64,59546	74,77305	75,90805
3362	64,56171	74,73624	75,8626
3361,5	64,5328	74,70015	75,80676
3361	64,50864	74,67016	75,73867
3360,5	64,48282	74,64526	75,65702
3360	64,45146	74,62236	75,56659
3359,5	64,41811	74,59844	75,47524
3359	64,38781	74,56791	75,38417
3358,5	64,36041	74,52672	75,29222
3358	64,33257	74,47939	75,20856
3357,5	64,30292	74,43498	75,14686
3357	64,27241	74,39558	75,10512
3356,5	64,24195	74,35482	75,06459
3356	64,2115	74,3101	75,01352
3355,5	64,17961	74,2686	74,95895
3355	64,14381	74,23733	74,90969
3354,5	64,10386	74,21432	74,86115
3354	64,06405	74,19447	74,80522
3353,5	64,02877	74,17771	74,74252
3353	63,99636	74,16491	74,67524
3352,5	63,96208	74,14961	74,59804
3352	63,92755	74,12133	74,50811
3351,5	63,90093	74,07759	74,41751
3351	63,88543	74,02707	74,34201
3350,5	63,87394	73,97904	74,28142
3350	63,85864	73,93555	74,2233
3349,5	63,84018	73,89542	74,16232
3349	63,82322	73,86127	74,10399
3348,5	63,8078	73,83836	74,05152
3348	63,79042	73,82601	73,99983
3347,5	63,77004	73,81453	73,9447
3347	63,74798	73,79423	73,89023
3346,5	63,72423	73,76499	73,84302
3346	63,69843	73,73369	73,80324
3345,5	63,67259	73,70322	73,76416
3345	63,64846	73,66919	73,71752
3344,5	63,62447	73,62805	73,65778
3344	63,59899	73,58289	73,58381
3343,5	63,57437	73,53867	73,5
3343	63,55398	73,49615	73,41556
3342,5	63,53711	73,45375	73,3397
3342	63,52117	73,41147	73,27582
3341,5	63,50665	73,37071	73,22219
3341	63,49546	73,33256	73,17802
3340,5	63,48668	73,29683	73,14356
3340	63,47864	73,26141	73,11368
3339,5	63,47297	73,22266	73,07749
3339	63,47196	73,17977	73,0291
3338,5	63,47417	73,14037	72,97724
3338	63,47786	73,11664	72,93839
3337,5	63,48623	73,11197	72,91977
3337	63,50299	73,11481	72,9136
3336,5	63,52415	73,11157	72,91012
3336	63,54136	73,10363	72,91168
3335,5	63,55335	73,10497	72,92924
3335	63,56634	73,12176	72,96559
3334,5	63,58217	73,14276	73,00784
3334	63,59444	73,15334	73,03808
3333,5	63,59989	73,15305	73,04851
3333	63,60584	73,15353	73,04466
3332,5	63,62014	73,16208	73,03612
3332	63,63938	73,17342	73,02637
3331,5	63,65452	73,17957	73,01423
3331	63,66493	73,18191	73,00292
3330,5	63,67878	73,18748	73,00104
3330	63,70056	73,19668	73,0127
3329,5	63,72511	73,20185	73,0316
3329	63,74584	73,19871	73,04758
3328,5	63,76332	73,19256	73,05514
3328	63,78253	73,18898	73,05202
3327,5	63,80539	73,18492	73,03648
3327	63,8301	73,17525	73,01288
3326,5	63,85639	73,16504	72,99589
3326	63,8873	73,16697	72,99976
3325,5	63,92506	73,18502	73,02373
3325	63,96819	73,21029	73,0568
3324,5	64,0132	73,23557	73,09597
3324	64,05735	73,26482	73,14805
3323,5	64,09912	73,30181	73,21231
3323	64,13802	73,33967	73,27751
3322,5	64,17529	73,37066	73,34079
3322	64,21322	73,39854	73,41346
3321,5	64,2522	73,42932	73,49778
3321	64,28972	73,45611	73,57374
3320,5	64,3236	73,46608	73,62175
3320	64,35506	73,45918	73,64608
3319,5	64,38674	73,44769	73,66122
3319	64,41907	73,43975	73,66826
3318,5	64,45118	73,43484	73,66198
3318	64,48464	73,43533	73,65291
3317,5	64,52278	73,44906	73,66018
3317	64,56565	73,47598	73,68271
3316,5	64,60849	73,50341	73,69713
3316	64,64675	73,52064	73,68933
3315,5	64,6805	73,52854	73,67135
3315	64,71289	73,53091	73,66324
3314,5	64,7457	73,52568	73,67229
3314	64,77843	73,50946	73,69454
3313,5	64,81002	73,48543	73,72547
3313	64,83987	73,4606	73,76019
3312,5	64,86756	73,43819	73,78915
3312	64,89334	73,4179	73,80336
3311,5	64,91833	73,4001	73,80184
3311	64,94382	73,38534	73,78937
3310,5	64,97107	73,37344	73,77121
3310	65,00146	73,36655	73,7541
3309,5	65,03528	73,36852	73,74704
3309	65,07019	73,37929	73,75616
3308,5	65,10245	73,39548	73,77883
3308	65,1306	73,4182	73,80627
3307,5	65,1562	73,45202	73,83154
3307	65,18097	73,49303	73,85416
3306,5	65,20583	73,52717	73,87928
3306	65,23323	73,54556	73,91303
3305,5	65,26694	73,55193	73,95477
3305	65,30707	73,55131	73,99496
3304,5	65,34763	73,54068	74,02235
3304	65,38188	73,51744	74,03166
3303,5	65,40876	73,49059	74,02518
3303	65,43165	73,47331	74,01047
3302,5	65,4529	73,46683	73,99641
3302	65,47259	73,46157	73,98832
3301,5	65,49162	73,45262	73,9855
3301	65,51207	73,44436	73,98514
3300,5	65,53452	73,44074	73,98893
3300	65,55724	73,43943	73,99866
3299,5	65,57818	73,4365	74,00461
3299	65,59626	73,43134	73,99073
3298,5	65,61102	73,42497	73,95744
3298	65,62361	73,41687	73,92758
3297,5	65,63786	73,40512	73,91971
3297	65,6575	73,38835	73,9259
3296,5	65,68176	73,3671	73,92585
3296	65,70612	73,34516	73,91373
3295,5	65,72796	73,32852	73,89808
3295	65,7494	73,31938	73,88189
3294,5	65,77374	73,31392	73,86036
3294	65,80125	73,30857	73,83685
3293,5	65,83003	73,30495	73,82485
3293	65,85927	73,30603	73,83252
3292,5	65,88978	73,30949	73,85533
3292	65,92207	73,30922	73,88305
3291,5	65,95517	73,30292	73,90459
3291	65,98753	73,29463	73,91091
3290,5	66,01883	73,29055	73,90493
3290	66,05071	73,29434	73,90559
3289,5	66,08535	73,30508	73,92878
3289	66,12271	73,31803	73,96651
3288,5	66,15943	73,32958	73,99821
3288	66,19179	73,34151	74,01764
3287,5	66,21958	73,3584	74,03418
3287	66,24581	73,38008	74,05015
3286,5	66,27283	73,39907	74,055
3286	66,30072	73,40868	74,04639
3285,5	66,32971	73,41012	74,03995
3285	66,36165	73,40729	74,04831
3284,5	66,39749	73,4	74,0654
3284	66,43507	73,38782	74,08113
3283,5	66,47205	73,37661	74,09783
3283	66,50991	73,37578	74,12189
3282,5	66,55215	73,3888	74,14837
3282	66,59898	73,41079	74,16718
3281,5	66,64689	73,43578	74,18055
3281	66,69375	73,46269	74,20239
3280,5	66,74088	73,4912	74,23841
3280	66,78833	73,51431	74,27556
3279,5	66,83155	73,52081	74,29604
3279	66,86641	73,50742	74,29793
3278,5	66,89601	73,48581	74,29637
3278	66,92854	73,47464	74,3063
3277,5	66,96823	73,48089	74,32603
3277	67,01207	73,49202	74,34067
3276,5	67,0563	73,49235	74,34172
3276	67,10192	73,48457	74,33825
3275,5	67,15162	73,48642	74,34565
3275	67,20425	73,50796	74,36908
3274,5	67,25572	73,54172	74,40279
3274	67,30382	73,57603	74,43996
3273,5	67,34959	73,60896	74,47775
3273	67,39459	73,64407	74,51673
3272,5	67,43969	73,68111	74,56089
3272	67,48602	73,71871	74,61575
3271,5	67,53505	73,76111	74,68204
3271	67,58744	73,81308	74,75437
3270,5	67,64382	73,87072	74,82978
3270	67,70604	73,92408	74,91088
3269,5	67,7754	73,96965	74,99747
3269	67,8496	74,01208	75,08106
3268,5	67,92388	74,05206	75,15177
3268	67,99544	74,08379	75,20843
3267,5	68,06497	74,10627	75,2553
3267	68,13334	74,12845	75,29313
3266,5	68,19916	74,15893	75,32166
3266	68,26095	74,19533	75,34716
3265,5	68,32042	74,22984	75,3786
3265	68,38181	74,26319	75,42056
3264,5	68,44793	74,30509	75,47428
3264	68,51799	74,35987	75,54031
3263,5	68,58919	74,41994	75,61513
3263	68,65991	74,47695	75,69107
3262,5	68,73109	74,53225	75,76597
3262	68,80442	74,5915	75,84775
3261,5	68,87944	74,65244	75,94191
3261	68,95312	74,70388	76,03825
3260,5	69,02295	74,73802	76,11978
3260	69,089	74,75891	76,1803
3259,5	69,1525	74,7765	76,22522
3259	69,2135	74,79606	76,25932
3258,5	69,27151	74,81758	76,2835
3258	69,32762	74,84061	76,30076
3257,5	69,38492	74,86494	76,31643
3257	69,44644	74,88884	76,33534
3256,5	69,51344	74,91071	76,36354
3256	69,5852	74,93321	76,40786
3255,5	69,65978	74,96228	76,46689
3255	69,73543	75,00142	76,52895
3254,5	69,81204	75,04812	76,58627
3254	69,89021	75,09698	76,64526
3253,5	69,96872	75,1462	76,71496
3253	70,04446	75,19915	76,79195
3252,5	70,11591	75,25942	76,86681
3252	70,18475	75,32598	76,94122
3251,5	70,25272	75,39433	77,02661
3251	70,3187	75,46052	77,12554
3250,5	70,38115	75,52341	77,22618
3250	70,44175	75,58302	77,31545
3249,5	70,50351	75,63797	77,38913
3249	70,56613	75,68471	77,44692
3248,5	70,6265	75,71729	77,48504
3248	70,68381	75,72964	77,49975
3247,5	70,74148	75,72034	77,49551
3247	70,80333	75,69777	77,48774
3246,5	70,86981	75,67793	77,49625
3246	70,93875	75,67362	77,53251
3245,5	71,00838	75,68514	77,59105
3245	71,07883	75,70512	77,65615
3244,5	71,15117	75,73224	77,71957
3244	71,22537	75,77443	77,78629
3243,5	71,29917	75,83676	77,86286
3243	71,37001	75,91177	77,94761
3242,5	71,43828	75,98579	78,03537
3242	71,5072	76,05262	78,12374
3241,5	71,57815	76,11642	78,20999
3241	71,64832	76,18145	78,28837
3240,5	71,71473	76,24209	78,35512
3240	71,77858	76,28599	78,41068
3239,5	71,84285	76,30845	78,45604
3239	71,90715	76,31901	78,49334
3238,5	71,96873	76,3305	78,53014
3238	72,02753	76,34673	78,57642
3237,5	72,08681	76,36485	78,63333
3237	72,14894	76,38632	78,69149
3236,5	72,21358	76,41832	78,74314
3236	72,2796	76,46311	78,78727
3235,5	72,34661	76,51186	78,82069
3235	72,41449	76,55436	78,83856
3234,5	72,48356	76,5911	78,85064
3234	72,55453	76,62848	78,88005
3233,5	72,6269	76,66431	78,93539
3233	72,6984	76,68886	79,00059
3232,5	72,76779	76,70124	79,06455
3232	72,83615	76,7134	79,13967
3231,5	72,90307	76,73449	79,23441
3231	72,96418	76,75905	79,32453
3230,5	73,01687	76,77746	79,37793
3230	73,06633	76,79133	79,39764
3229,5	73,12105	76,81176	79,41562
3229	73,18331	76,84635	79,45055
3228,5	73,2495	76,89353	79,49577
3228	73,31885	76,94754	79,54681
3227,5	73,39467	77,00252	79,61158
3227	73,47551	77,05274	79,68787
3226,5	73,55245	77,09498	79,75509
3226	73,61918	77,13152	79,80103
3225,5	73,67958	77,16665	79,83901
3225	73,74122	77,20085	79,88737
3224,5	73,8055	77,23154	79,94588
3224	73,86921	77,25897	80,00464
3223,5	73,93266	77,28757	80,06569
3223	73,99963	77,3201	80,13907
3222,5	74,07026	77,3534	80,22171
3222	74,13955	77,38156	80,29378
3221,5	74,20435	77,40292	80,34049
3221	74,2675	77,42382	80,36978
3220,5	74,33304	77,45426	80,4032
3220	74,40027	77,49579	80,44973
3219,5	74,46563	77,5362	80,49634
3219	74,52838	77,56393	80,53061
3218,5	74,59116	77,58422	80,56268
3218	74,65519	77,61087	80,61286
3217,5	74,71828	77,64277	80,6822
3217	74,77877	77,66455	80,75368
3216,5	74,83907	77,67137	80,81875
3216	74,90299	77,67784	80,88184
3215,5	74,97029	77,69695	80,93855
3215	75,03691	77,72444	80,97348
3214,5	75,10063	77,7527	80,98788
3214	75,16341	77,78572	81,00665
3213,5	75,22675	77,82771	81,04641
3213	75,2884	77,86862	81,09746
3212,5	75,34638	77,89871	81,15187
3212	75,40368	77,92698	81,22309
3211,5	75,46566	77,96836	81,31758
3211	75,53385	78,02002	81,4094
3210,5	75,60516	78,06697	81,46994
3210	75,67612	78,10516	81,5057
3209,5	75,74466	78,14164	81,54159
3209	75,80888	78,1762	81,58128
3208,5	75,86762	78,20227	81,61339
3208	75,92248	78,22434	81,6441
3207,5	75,97642	78,25626	81,69271
3207	76,03105	78,30199	81,76136
3206,5	76,08744	78,35155	81,83407
3206	76,14799	78,39778	81,90194
3205,5	76,21357	78,44376	81,96699
3205	76,28026	78,49081	82,02578
3204,5	76,34387	78,53262	82,07265
3204	76,40672	78,56622	82,11622
3203,5	76,47494	78,59581	82,1694
3203	76,54855	78,62209	82,22634
3202,5	76,6201	78,63992	82,27284
3202	76,68447	78,64907	82,31247
3201,5	76,74479	78,65491	82,35682
3201	76,80615	78,65768	82,39827
3200,5	76,8683	78,65285	82,41984
3200	76,92853	78,64468	82,42852
3199,5	76,98769	78,64786	82,44917
3199	77,04885	78,67156	82,48817
3198,5	77,11194	78,71048	82,53001
3198	77,17369	78,7559	82,57006
3197,5	77,23174	78,80619	82,61957
3197	77,28614	78,86111	82,67681
3196,5	77,33837	78,91549	82,72527
3196	77,39147	78,96551	82,76879
3195,5	77,44978	79,01388	82,83542
3195	77,51545	79,06273	82,93493
3194,5	77,58574	79,10771	83,03934
3194	77,65583	79,14518	83,12236
3193,5	77,72352	79,17933	83,19102
3193	77,78964	79,21589	83,26048
3192,5	77,85485	79,25418	83,32104
3192	77,91806	79,29056	83,35437
3191,5	77,97801	79,32419	83,36664
3191	78,0346	79,35589	83,38235
3190,5	78,08901	79,38571	83,41293
3190	78,14315	79,41432	83,44928
3189,5	78,1984	79,44341	83,48247
3189	78,254	79,47122	83,51434
3188,5	78,3081	79,49095	83,54762
3188	78,36135	79,49863	83,579
3187,5	78,4179	79,49974	83,60667
3187	78,48122	79,50423	83,63548
3186,5	78,54961	79,51688	83,67085
3186	78,61791	79,53568	83,71067
3185,5	78,68303	79,55777	83,74719
3185	78,74629	79,58357	83,77718
3184,5	78,81017	79,61563	83,80828
3184	78,87442	79,65466	83,8508
3183,5	78,93655	79,69702	83,90312
3183	78,99528	79,7368	83,95113
3182,5	79,05248	79,77272	83,98697
3182	79,11109	79,809	84,01805
3181,5	79,17183	79,84545	84,05018
3181	79,23288	79,87315	84,07497
3180,5	79,29297	79,88498	84,08529
3180	79,35362	79,8878	84,09451
3179,5	79,41687	79,89654	84,12394
3179	79,48212	79,91652	84,17581
3178,5	79,54667	79,93957	84,23338
3178	79,60899	79,96092	84,28737
3177,5	79,66948	79,98859	84,34376
3177	79,7281	80,03129	84,40436
3176,5	79,78349	80,08588	84,45883
3176	79,83486	80,14354	84,50075
3175,5	79,88384	80,20099	84,53685
3175	79,93396	80,25847	84,57433
3174,5	79,98841	80,312	84,61117
3174	80,04807	80,35544	84,64637
3173,5	80,11098	80,38725	84,68737
3173	80,17381	80,40959	84,73932
3172,5	80,2345	80,42412	84,79532
3172	80,29284	80,43249	84,84387
3171,5	80,34883	80,43888	84,88091
3171	80,40192	80,44923	84,9117
3170,5	80,45323	80,46724	84,9443
3170	80,50654	80,49258	84,98141
3169,5	80,56469	80,52288	85,01759
3169	80,62615	80,55519	85,04417
3168,5	80,68684	80,58612	85,06011
3168	80,74475	80,61367	85,07525
3167,5	80,80064	80,63872	85,09925
3167	80,85579	80,66337	85,13111
3166,5	80,91129	80,68838	85,16583
3166	80,96838	80,71323	85,20464
3165,5	81,02704	80,73777	85,25049
3165	81,085	80,76163	85,29653
3164,5	81,14044	80,78348	85,33056
3164	81,19446	80,80291	85,3506
3163,5	81,24841	80,82208	85,36705
3163	81,30053	80,84379	85,38927
3162,5	81,34839	80,86786	85,41602
3162	81,39355	80,89121	85,44009
3161,5	81,44037	80,91212	85,45675
3161	81,49067	80,93352	85,46901
3160,5	81,54322	80,96066	85,48731
3160	81,5977	80,99488	85,52014
3159,5	81,65519	81,03089	85,56198
3159	81,7144	81,06201	85,59733
3158,5	81,77132	81,08671	85,61993
3158	81,82353	81,1079	85,63987
3157,5	81,87204	81,12688	85,66631
3157	81,9188	81,14353	85,69511
3156,5	81,96538	81,16229	85,72173
3156	82,01429	81,19119	85,75323
3155,5	82,06782	81,23123	85,79617
3155	82,12478	81,27161	85,84105
3154,5	82,18124	81,30069	85,87354
3154	82,23527	81,31784	85,89258
3153,5	82,2881	81,32974	85,90645
3153	82,34052	81,34018	85,91969
3152,5	82,39169	81,35012	85,93679
3152	82,44228	81,3648	85,96904
3151,5	82,49526	81,39135	86,02071
3151	82,55156	81,42971	86,07694
3150,5	82,60781	81,47231	86,11967
3150	82,66003	81,51244	86,14901
3149,5	82,70752	81,54809	86,17421
3149	82,75259	81,57874	86,19431
3148,5	82,79851	81,60515	86,20582
3148	82,84854	81,63173	86,22107
3147,5	82,90453	81,66337	86,25903
3147	82,9654	81,70023	86,32248
3146,5	83,02825	81,74065	86,40071
3146	83,09067	81,78696	86,48752
3145,5	83,15041	81,84108	86,57785
3145	83,20417	81,89547	86,65352
3144,5	83,25024	81,93724	86,69525
3144	83,29215	81,96254	86,70664
3143,5	83,33567	81,97945	86,70697
3143	83,38239	81,99605	86,70519
3142,5	83,42976	82,01403	86,70112
3142	83,47704	82,03515	86,70495
3141,5	83,52612	82,06415	86,72979
3141	83,57562	82,10124	86,76764
3140,5	83,61998	82,13868	86,79819
3140	83,65674	82,16969	86,82079
3139,5	83,69042	82,19472	86,85231
3139	83,72669	82,21651	86,89443
3138,5	83,76666	82,23536	86,93052
3138	83,8095	82,25327	86,95779
3137,5	83,85652	82,27696	86,99499
3137	83,9086	82,30965	87,04821
3136,5	83,96266	82,34367	87,09549
3136	84,01432	82,36876	87,11842
3135,5	84,06234	82,3836	87,12667
3135	84,10812	82,39328	87,13667
3134,5	84,15262	82,40076	87,14861
3134	84,19669	82,40721	87,15903
3133,5	84,24253	82,4168	87,1769
3133	84,29155	82,43488	87,21111
3132,5	84,34195	82,46227	87,25552
3132	84,39086	82,49675	87,30217
3131,5	84,4378	82,53797	87,35613
3131	84,48382	82,58604	87,42387
3130,5	84,52841	82,63286	87,49398
3130	84,56972	82,66152	87,5447
3129,5	84,60699	82,6596	87,56545
3129	84,64155	82,63273	87,56223
3128,5	84,67631	82,60262	87,54694
3128	84,7152	82,58953	87,52886
3127,5	84,76072	82,59784	87,51262
3127	84,81054	82,61862	87,49802
3126,5	84,85877	82,64266	87,4845
3126	84,90194	82,66593	87,47627
3125,5	84,94172	82,68451	87,47928
3125	84,98056	82,69099	87,4917
3124,5	85,01811	82,68442	87,50938
3124	85,05435	82,67942	87,53948
3123,5	85,09334	82,69609	87,59621
3123	85,13948	82,73882	87,67771
3122,5	85,19113	82,79138	87,75962
3122	85,24206	82,83444	87,81801
3121,5	85,28893	82,86056	87,84822
3121	85,33362	82,87223	87,85823
3120,5	85,37818	82,87591	87,85657
3120	85,42114	82,88008	87,85132
3119,5	85,46018	82,8905	87,84903
3119	85,49561	82,90453	87,85003
3118,5	85,52947	82,91634	87,85318
3118	85,56323	82,92728	87,86457
3117,5	85,59801	82,94453	87,89216
3117	85,63517	82,97046	87,93295
3116,5	85,67518	82,99854	87,97557
3116	85,71666	83,02178	88,01328
3115,5	85,7572	83,03963	88,04426
3115	85,7949	83,0554	88,06332
3114,5	85,82951	83,07202	88,06838
3114	85,86301	83,09353	88,07393
3113,5	85,89909	83,12471	88,10052
3113	85,94086	83,16467	88,14901
3112,5	85,98794	83,20573	88,20062
3112	86,0364	83,24332	88,24576
3111,5	86,08182	83,28014	88,29235
3111	86,12216	83,31517	88,34121
3110,5	86,15783	83,33863	88,3771
3110	86,19036	83,34556	88,395
3109,5	86,22263	83,34629	88,41453
3109	86,25909	83,35618	88,4556
3108,5	86,30282	83,37936	88,51484
3108	86,35199	83,40874	88,57585
3107,5	86,40057	83,43826	88,63013
3107	86,4438	83,46698	88,67597
3106,5	86,4817	83,49215	88,7079
3106	86,51652	83,50865	88,72197
3105,5	86,54883	83,51715	88,72545
3105	86,57853	83,52407	88,72859
3104,5	86,60792	83,53149	88,7317
3104	86,63987	83,53398	88,72976
3103,5	86,67342	83,52686	88,72332
3103	86,70503	83,51162	88,71589
3102,5	86,73496	83,49393	88,70947
3102	86,76822	83,47946	88,70825
3101,5	86,80794	83,47364	88,72021
3101	86,85116	83,48194	88,74867
3100,5	86,89351	83,50761	88,78929
3100	86,9341	83,54899	88,83863
3099,5	86,97303	83,59658	88,89384
3099	87,00819	83,63659	88,94417
3098,5	87,03865	83,66062	88,97608
3098	87,06882	83,67165	88,99052
3097,5	87,10404	83,67935	89,00356
3097	87,14359	83,68912	89,02447
3096,5	87,1824	83,69924	89,04464
3096	87,21836	83,70931	89,05614
3095,5	87,25324	83,72661	89,0685
3095	87,28725	83,75925	89,09606
3094,5	87,31867	83,80646	89,1386
3094	87,34894	83,86153	89,18764
3093,5	87,38262	83,91778	89,24005
3093	87,42054	83,96845	89,29477
3092,5	87,45758	84,00668	89,34558
3092	87,48935	84,03013	89,38716
3091,5	87,51759	84,04271	89,42149
3091	87,54648	84,04904	89,45045
3090,5	87,57701	84,05134	89,46923
3090	87,60786	84,05392	89,47467
3089,5	87,63918	84,06288	89,4724
3089	87,67223	84,07957	89,47184
3088,5	87,70675	84,09889	89,47982
3088	87,74142	84,11673	89,50041
3087,5	87,77589	84,13519	89,53363
3087	87,81075	84,15669	89,57181
3086,5	87,84643	84,17773	89,60467
3086	87,88297	84,19379	89,63081
3085,5	87,91922	84,20667	89,65538
3085	87,95179	84,21969	89,67588
3084,5	87,97724	84,22956	89,6833
3084	87,99637	84,2313	89,68141
3083,5	88,01458	84,22768	89,68815
3083	88,03689	84,22555	89,71056
3082,5	88,06483	84,22642	89,73512
3082	88,09833	84,22733	89,75096
3081,5	88,13737	84,22841	89,76705
3081	88,17936	84,23247	89,79375
3080,5	88,21797	84,23745	89,82249
3080	88,24828	84,23843	89,83974
3079,5	88,27182	84,23802	89,85108
3079	88,2939	84,24641	89,87326
3078,5	88,31789	84,2687	89,90935
3078	88,34452	84,2999	89,94904
3077,5	88,3751	84,3355	89,98898
3077	88,41151	84,37861	90,0351
3076,5	88,45272	84,43085	90,08447
3076	88,49444	84,48294	90,12169
3075,5	88,53297	84,52431	90,14072
3075	88,56787	84,55703	90,15702
3074,5	88,60041	84,5912	90,18991
3074	88,63107	84,62868	90,24128
3073,5	88,6593	84,65957	90,29781
3073	88,68502	84,67559	90,34765
3072,5	88,70948	84,68049	90,38697
3072	88,73474	84,68264	90,41158
3071,5	88,76253	84,68467	90,41367
3071	88,79299	84,68654	90,39428
3070,5	88,82447	84,69154	90,37009
3070	88,8546	84,70237	90,35908
3069,5	88,88159	84,7141	90,36187
3069	88,90505	84,71867	90,3661
3068,5	88,9261	84,71457	90,36713
3068	88,94689	84,70392	90,37078
3067,5	88,9693	84,68442	90,37656
3067	88,99452	84,65479	90,37499
3066,5	89,0238	84,62686	90,36812
3066	89,05832	84,62098	90,37735
3065,5	89,0973	84,6465	90,42014
3065	89,13716	84,69443	90,48915
3064,5	89,17419	84,75143	90,56399
3064	89,20738	84,81138	90,63293
3063,5	89,23749	84,86947	90,69125
3063	89,26478	84,91662	90,73149
3062,5	89,28967	84,94878	90,75246
3062	89,31429	84,97365	90,76811
3061,5	89,34101	85,00039	90,79142
3061	89,36982	85,02809	90,81647
3060,5	89,39958	85,0515	90,83064
3060	89,43056	85,07095	90,83545
3059,5	89,46287	85,08772	90,837
3059	89,49341	85,09473	90,82577
3058,5	89,51844	85,08464	90,79157
3058	89,53904	85,06384	90,75201
3057,5	89,55978	85,0489	90,74095
3057	89,58184	85,04862	90,76608
3056,5	89,60228	85,05938	90,8035
3056	89,62092	85,07932	90,83723
3055,5	89,64281	85,11467	90,87924
3055	89,6709	85,16722	90,93999
3054,5	89,70124	85,22583	91,00514
3054	89,72862	85,2772	91,05594
3053,5	89,75331	85,31752	91,09369
3053	89,77891	85,35015	91,13009
3052,5	89,80646	85,37659	91,16504
3052	89,83437	85,39609	91,18849
3051,5	89,86174	85,40918	91,19513
3051	89,88817	85,41714	91,18778
3050,5	89,91168	85,42111	91,17323
3050	89,93043	85,42293	91,16067
3049,5	89,94587	85,42454	91,15694
3049	89,96161	85,42517	91,15958
3048,5	89,98011	85,42327	91,16287
3048	90,00214	85,42325	91,17323
3047,5	90,02798	85,4343	91,2042
3047	90,05667	85,45982	91,25285
3046,5	90,08539	85,49368	91,29779
3046	90,11181	85,52966	91,32696
3045,5	90,13624	85,56852	91,35187
3045	90,15982	85,61142	91,3847
3044,5	90,18246	85,65324	91,41919
3044	90,20423	85,68697	91,44334
3043,5	90,2264	85,71017	91,45807
3043	90,24876	85,7221	91,46977
3042,5	90,26811	85,71984	91,47679
3042	90,28303	85,70462	91,47834
3041,5	90,2979	85,68751	91,48646
3041	90,31836	85,68106	91,51446
3040,5	90,3437	85,68807	91,56031
3040	90,368	85,70391	91,61205
3039,5	90,38863	85,72518	91,66143
3039	90,40867	85,74963	91,70178
3038,5	90,43025	85,77199	91,72325
3038	90,45021	85,78645	91,72177
3037,5	90,46492	85,79256	91,70659
3037	90,47585	85,79371	91,69089
3036,5	90,48731	85,79137	91,6804
3036	90,50047	85,78573	91,67855
3035,5	90,51258	85,77762	91,6894
3035	90,52171	85,76581	91,70584
3034,5	90,52942	85,74546	91,70651
3034	90,53847	85,71435	91,67613
3033,5	90,5491	85,67956	91,6241
3033	90,55887	85,65215	91,57393
3032,5	90,56616	85,63717	91,54219
3032	90,57303	85,63402	91,53712
3031,5	90,58314	85,64341	91,5659
3031	90,59689	85,66721	91,62757
3030,5	90,6105	85,70351	91,70518
3030	90,62035	85,74773	91,77856
3029,5	90,627	85,79604	91,84135
3029	90,63359	85,84165	91,89496
3028,5	90,64221	85,87234	91,93572
3028	90,65392	85,8799	91,96053
3027,5	90,67	85,87125	91,97729
3027	90,68998	85,86215	91,99477
3026,5	90,70937	85,858	92,00493
3026	90,72232	85,85138	91,99334
3025,5	90,72694	85,83863	91,96426
3025	90,72531	85,82862	91,93959
3024,5	90,71975	85,82957	91,93352
3024	90,7123	85,83762	91,94262
3023,5	90,70734	85,84711	91,96298
3023	90,70962	85,86119	91,99833
3022,5	90,71828	85,88238	92,04519
3022	90,72659	85,90023	92,08605
3021,5	90,72994	85,90085	92,10723
3021	90,73102	85,88577	92,11503
3020,5	90,73467	85,86911	92,12505
3020	90,74094	85,85913	92,1442
3019,5	90,74665	85,85122	92,16879
3019	90,75129	85,8397	92,19415
3018,5	90,75717	85,82689	92,21866
3018	90,76438	85,81595	92,23938
3017,5	90,77002	85,80376	92,25001
3017	90,77224	85,78661	92,24465
3016,5	90,77219	85,76674	92,22254
3016	90,77169	85,74583	92,18715
3015,5	90,77108	85,71914	92,14322
3015	90,76998	85,68252	92,09484
3014,5	90,76827	85,64129	92,04678
3014	90,76539	85,60549	92,00721
3013,5	90,7603	85,57817	91,98489
3013	90,75276	85,55414	91,98038
3012,5	90,74371	85,52998	91,98413
3012	90,73431	85,51039	91,98958
3011,5	90,72578	85,5035	92,00498
3011	90,71995	85,51372	92,04312
3010,5	90,71863	85,53964	92,10089
3010	90,72174	85,57642	92,15992
3009,5	90,72705	85,61805	92,20855
3009	90,73178	85,65827	92,2518
3008,5	90,73399	85,69116	92,29383
3008	90,73296	85,71089	92,32328
3007,5	90,72982	85,71258	92,32705
3007	90,7275	85,6961	92,31165
3006,5	90,72807	85,66911	92,29844
3006	90,73028	85,64218	92,29684
3005,5	90,7312	85,62293	92,29951
3005	90,73	85,61453	92,3031
3004,5	90,72799	85,61786	92,31763
3004	90,72547	85,63196	92,34892
3003,5	90,72134	85,65337	92,38571
3003	90,71655	85,67797	92,41573
3002,5	90,71444	85,70329	92,44203
3002	90,71576	85,72764	92,47085
3001,5	90,71638	85,74862	92,49401
3001	90,71208	85,76514	92,49901
[truncated: 4,903 more rows]
